# Supplementary material for: Effect of Continuous Mixer Design and Parameters on the Degradation of Polylactic Acid
Source: Polymers (Basel). 2025 Jun 4;17(11):1568. doi: 10.3390/polym17111568 (PMC12158169; doi:10.3390/polym17111568)
Supplement: Supplementary file 1 [file polymers-17-01568-s001.zip]

Archive with 1 entries (1 files):
- polymers-3657063-supplementary.pdf
